# Supplementary material for: Changes in Glomerular Filtration Rate After Switching From Tenofovir Disoproxil Fumarate to Tenofovir Alafenamide Fumarate for Human Immunodeficiency Virus Preexposure Prophylaxis
Source: Open Forum Infect Dis. 2023 Dec 29;11(2):ofad695. doi: 10.1093/ofid/ofad695 (PMC10863550; doi:10.1093/ofid/ofad695)
Supplement: ofad695_Supplementary_Data [file ofad695_supplementary_data.zip]

Archive with 2 entries (2 files):
- prep o2 - eGFR and TAF swtiching - SFile 1 - methods.docx
- prep o2 - eGFR and TAF swtiching - SFile 2 - results.docx
